# Supplementary material for: Surgical Resection Followed by Stereotactic Radiosurgery (S+SRS) Versus SRS Alone for Large Posterior Fossa Brain Metastases: A Comparative Analysis of Outcomes and Factors Guiding Treatment Modality Selection
Source: Brain Sci. 2024 Oct 25;14(11):1059. doi: 10.3390/brainsci14111059 (PMC11592184; doi:10.3390/brainsci14111059)
Supplement: Supplementary file 1 [file brainsci-14-01059-s001.zip]

Archive with 1 entries (1 files):
- brainsci-3219344-supplementary.pdf
